# Supplementary material for: Pan-Cellulosomics of Mesophilic Clostridia: Variations on a Theme
Source: Microorganisms. 2017 Nov 18;5(4):74. doi: 10.3390/microorganisms5040074 (PMC5748583; doi:10.3390/microorganisms5040074)
Supplement: Supplementary file 1 [file microorganisms-05-00074-s001.zip]

Archive with 1 entries (1 files):
- microorganisms-237622-supplementary.xlsx
