# Supplementary material for: Pan-Cellulosomics of Mesophilic Clostridia: Variations on a Theme
Source: Microorganisms. 2017 Nov 18;5(4):74. doi: 10.3390/microorganisms5040074 (PMC5748583; doi:10.3390/microorganisms5040074)
Supplement: Supplementary file 1 [file microorganisms-05-00074-s001.zip › microorganisms-237622-supplementary.xlsx]

## Sheet: Table S1
Table S1: List of GIs and ORF numbers of the dockerin-containing proteins
C. sp. BNL1100	C. josui JCM17888 (ORF numbers)	C. cellulolyticum H10	C. papyrosolvens DSM 2782	C. sufflavum DSM 19573	C. cellulovorans 743B	C. cellobioparum Hungate DSM 1351 (ORF numbers)	C. termitidis CT1112	C. acetobutylicum ATCC 824	C. saccharoperbutylacetonicum N1-4 (HMT)	C. bornimense (=Clostridium sp. M2/40)
AEY65654.1	2226	YP_002505440.1	ZP_05495559.1	Ga0056032_01994	ADL52287.1	4874	EMS71259.1	AAK78540.1	c18680	CDM70445.1
AEY64362.1	79	YP_002505633.1	ZP_05494143.1	Ga0056032_02457	ADL52022.1	4900	EMS72302.1	AAK78895.1	c18580	CDM70443.1
AEY67517.1	3031	YP_002505576.1	ZP_05496415.1	Ga0056032_02416	ADL50937.1	4858	EMS73683.1	AAK78540.1	c18610	CDM70441.1
AEY64598.1	2232	YP_002505570.1	ZP_05496327.1	Ga0056032_01404	ADL50938.1	2022	EMS69701.1	AAK78887.1	c18620	CDM70442.1
AEY66330.1	286	YP_002505566.1	ZP_05495798.1	Ga0056032_02120	ADL50901.1	4863	EMS72319.1	AAK81397.1	c18590	CDM70071.1
AEY66329.1	327	YP_002505277.1	ZP_05497790.1	Ga0056032_00613	ADL52514.1	4540	EMS69704.1	AAK78894.1	c18630	CDM69244.1
AEY67143.1	1998	YP_002504653.1	ZP_05496367.1	Ga0056032_01587	ADL49934.1	4871	EMS73540.1	AAK78888.1	c18680	CDM70397.1
AEY65171.1	2682	YP_002505569.1	ZP_05498163.1	Ga0056032_01539	ADL52513.1	4865	EMS73737.1	AAK78892.1	c18560
AEY66695.1	2422	YP_002505882.1	ZP_05497697.1	Ga0056032_02417	ADL49935.1	4860	EMS71236.1	AAK78889.1	c18690
AEY65113.1	2424	YP_002506447.1	ZP_05494433.1	Ga0056032_02475	ADL53038.1	4872	EMS70566.1	AAK78893.1
AEY66036.1	623	YP_002505573.1	ZP_05497267.1	Ga0056032_02599	ADL52517.1	2694	EMS71249.1	AAK78891.1
AEY66847.1	802	AAA73868.1	ZP_05497252.1	Ga0056032_02596	ADL49936.1	379	EMS72338.1	AAK80886.1
AEY64945.1	878	ABG76969.1	ZP_05495795.1	Ga0056032_03572	ADL49937.1	4869	EMS72235.1	AAK80885.1
AEY66733.1	1429	YP_002505090.1	ZP_05497793.1	Ga0056032_01994	ADL50242.1	4864	EMS69761.1	AAK80519.1
AEY66494.1	1744	YP_002505986.1	ZP_05494069.1	Ga0056032_02631	ADL50390.1	2028	EMS69239.1	AAK79053.1
AEY68001.1	2766	YP_002506708.1	ZP_05494806.1	Ga0056032_02597	ADL50698.1	4898	EMS71229.1
AEY65731.1	3119	YP_002505108.1	ZP_05493913.1	Ga0056032_02446	ADL50748.1	384	EMS69658.1
AEY66495.1	3782	YP_002506139.1	ZP_05497692.1	Ga0056032_00259	ADL50749.1	4901	EMS73472.1
AEY67427.1	3822	YP_002505544.1	ZP_05497262.1	Ga0056032_03334	ADL50763.1	534	EMS73505.1
AEY66126.1	3459	YP_002505883.1	ZP_05497807.1	Ga0056032_00196	ADL50774.1	4861	EMS73525.1
AEY66472.1	150	YP_002504744.1	ZP_05496366.1	Ga0056032_02871	ADL50906.1	3693	EMS73535.1
AEY65168.1	551	YP_002505575.1	ZP_05495705.1	Ga0056032_01844	ADL50930.1	4873	EMS73534.1
AEY65936.1	580	AAA73866.1	ZP_05496809.1	Ga0056032_00251	ADL50931.1	4923	EMS73539.1
AEY65570.1	586	YP_002505088.1	ZP_05497894.1	Ga0056032_03213	ADL51037.1	4065	EMS73512.1
AEY66152.1	587	YP_002505010.1	ZP_05496105.1	Ga0056032_00520	ADL51178.1	364	EMS69285.1
AEY67284.1	588	YP_002505572.1	ZP_05494871.1	Ga0056032_00073	ADL51934.1	378	EMS73514.1
AEY65232.1	592	AAG45160.1	ZP_05496104.1	Ga0056032_02598	ADL52279.1	2696	EMS73487.1
AEY65170.1	593	YP_002505096.1	ZP_05497259.1	Ga0056032_00230	ADL51185.1	2693	EMS69290.1
AEY65172.1	594	YP_002505093.1	ZP_05495789.1	Ga0056032_03212	ADL51369.1	2700
AEY66059.1	595	YP_002505574.1	ZP_05495971.1	Ga0056032_01782	ADL51370.1	2699
AEY65179.1	596	YP_002505979.1	ZP_05495562.1	Ga0056032_01981	ADL52288.1	2692
AEY66108.1	597	YP_002505113.1	ZP_05497249.1	Ga0056032_00091	ADL52309.1	2691
AEY65174.1	599	YP_002505094.1	ZP_05498110.1	Ga0056032_00069	ADL52314.1	2697
AEY65173.1	600	YP_002505196.1	ZP_05496436.1	Ga0056032_00519	ADL52438.1	2698
AEY65176.1	601	YP_002504598.1	ZP_05495018.1	Ga0056032_02585	ADL52496.1	2192
AEY65178.1	602	YP_002505987.1	ZP_05494029.1	Ga0056032_01979	ADL52500.1	4862
AEY65169.1	603	YP_002506343.1	ZP_05497247.1	Ga0056032_00072	ADL52515.1	2196
AEY64854.1	1526	YP_002505400.1	ZP_05497317.1	Ga0056032_03556	ADL52518.1	2701
AEY65177.1	1866	YP_002505565.1	ZP_05497264.1	Ga0056032_00078	ADL52519.1
AEY66547.1	1926	YP_002506653.1	ZP_05493918.1	Ga0056032_03214	ADL52595.1
AEY66994.1	2087	YP_002505567.1	ZP_05497792.1	Ga0056032_00075	ADL52789.1
AEY65175.1	2163	YP_002505582.1	ZP_05497263.1	Ga0056032_02868	ADL52801.1
AEY67216.1	2225	YP_002506565.1	ZP_05497496.1	Ga0056032_02878	ADL52879.1
AEY65167.1	2229	YP_002505581.1	ZP_05495790.1	Ga0056032_02879	ADL53287.1
AEY66127.1	2335	YP_002505568.1	ZP_05497978.1	Ga0056032_00093	ADL53320.1
AEY65184.1	2364	YP_002505577.1	ZP_05497816.1	Ga0056032_02876	ADL53780.1
AEY64848.1	2421	YP_002505929.1	ZP_05496332.1	Ga0056032_02880
AEY65189.1	2562	YP_002506705.1	ZP_05495796.1	Ga0056032_02874
AEY66040.1	2587	YP_002505098.1	ZP_05497260.1	Ga0056032_00074
AEY66031.1	2765	YP_002505091.1	ZP_05494009.1	Ga0056032_02870
AEY66946.1	2874	YP_002505268.1	ZP_05498152.1	Ga0056032_02875
AEY67147.1	3594	YP_002505571.1	ZP_05497248.1	Ga0056032_02873
AEY64541.1	3657	YP_002505585.1	ZP_05497266.1	Ga0056032_02881
AEY66061.1	3658	YP_002505095.1	ZP_05495788.1	Ga0056032_02872
AEY65183.1	3707	YP_002504781.1	ZP_05498159.1	Ga0056032_02867
AEY66057.1	3723	AAA73867.1	ZP_05495797.1	Ga0056032_01674
AEY65558.1	3770	YP_002505089.1	ZP_05497268.1
AEY66034.1	3771	YP_002505110.1	ZP_05497791.1
AEY64857.1	3808	AAG45161.1	ZP_05498162.1
AEY66181.1	3809	YP_002505097.1	ZP_05498160.1
AEY65185.1	3810	YP_002504792.1	ZP_05496736.1
AEY66182.1	3812	YP_002505111.1	ZP_05495077.1
AEY66032.1	3820	YP_002506929.1	ZP_05497269.1
AEY66060.1	3821	YP_002505438.1	ZP_05494105.1
AEY64693.1	3823	YP_002506838.1	ZP_05495785.1
AEY67427.1	3824	AAG45158.1	ZP_05497261.1
AEY66038.1	3826	YP_002506484.1	ZP_05495455.1
AEY66039.1	3827	YP_002505578.1	ZP_05493912.1
AEY66035.1	3828	YP_002506751.1
AEY66103.1	3829
AEY66029.1	3914
AEY66037.1	3916
AEY66030.1
	1793
	1783
	1786
	1787
	1784
	1788
	1793
	1781
	1794
